# Supplementary material for: Time is of the essence: an application of a relational event model for animal social networks
Source: Behav Ecol Sociobiol. 2015 Mar 24;69(5):841–55. doi: 10.1007/s00265-015-1883-3 (PMC4405283; doi:10.1007/s00265-015-1883-3)
Supplement: Supplementary file 1 — (TXT 13 kb) [file 265_2015_1883_MOESM1_ESM.txt]

Time is of the essence: An application of a relational event model for animal social networks
Behavioural Ecology and Sociobiology
K.P. Patison*(a1), E. Quintane (b), D.L. Swain (a1), G. Robins (c) and P. Pattison (c)
a CSIRO Livestock Industries, JM Rendel Laboratory, Ibis Avenue, North Rockhampton Queensland 4701, Australia
b School of Management, The University of Los Andes, Bogota, Colombia
c The Melbourne School of Psychological Sciences, The University of Melbourne, Victoria 3010, Australia
1 Present address: CQUniversity, Central Queensland Innovation and Research Precinct, Ibis Avenue, North Rockhampton Queensland 4701, Australia

* Corresponding author: k.patison@cqu.edu.au


//This program was developed by Pip Pattison and Eric Quintane. Copyright (C) 2013 Eric Quintane (eric@quintane.net) - Unpublished work - All Rights Reserved
//This program is free software: you can redistribute it and/or modify it under the terms of the GNU General Public License as //published by the Free Software Foundation, either version 3 of the License, or (at your option) any later version.
//This program is distributed in the hope that it will be useful, but WITHOUT ANY WARRANTY; without even the implied warranty of //MERCHANTABILITY or FITNESS FOR A PARTICULAR PURPOSE. See the GNU General Public License for more details.
//You should have received a copy of the GNU General Public License along with this program. If not, see //<http://www.gnu.org/licenses/>.


package REM_statistics;


import java.io.BufferedReader;

import java.io.BufferedWriter;

import java.io.FileNotFoundException;

import java.io.FileReader;

import java.io.FileWriter;

import java.io.IOException;

import java.util.Arrays;

import java.util.Scanner;

import java.lang.Math;


public class rem_stats_kym {


	public static void main(String[] args) throws FileNotFoundException, IOException {

			new rem_stats_calc_k();

		}

}


class rem_stats_calc_k{

	public rem_stats_calc_k(){

int ns, time, nevent, id, ie, ndata, triads, ntriads, n, filelength, totalfilelength;

ns=14;  ndata=5; ntriads=36; n=3; triads=1; totalfilelength=3035;

//day one 3035

//day two 6253

//day three 6311

//day four 7139

//day five 6397

int [][][] data = new int [ntriads+1][totalfilelength+1][ndata+1];

int [] totevent = new int [ntriads+1];

int [] recipient = new int [ndata+1];


//INPUT FILE (EVENTS)       

try {

	String inputdataf = "day1.txt";

	String outputf = "output-day1.txt";

    BufferedWriter remstats = new BufferedWriter(new FileWriter(outputf));   

    StringBuffer evts = new StringBuffer();

    BufferedReader events = null;

    try {

        events = new BufferedReader( new FileReader(inputdataf) );

        filelength=1;

        int k=0;

        while (filelength<totalfilelength){

        	//  READ EVENT DATA

        	String line=null;

        	int changetriad=0;

        	while (changetriad==0 & filelength<totalfilelength){

        		line= events.readLine();

        		Scanner st = new Scanner(line);

        		k=k+1;

        		int l=1;

        		while(st.hasNextInt()){

        			recipient[l]=st.nextInt();

        			l++;

        		}

        		if (recipient[2] == triads){

        			System.arraycopy(recipient,1,data[triads][k],1,ndata);

        			System.out.print(Arrays.toString(data[triads][k]));

        		}

        		else if (recipient[2] > triads){

        			totevent[triads]=k; 

        			triads = recipient[2]; 

        			changetriad=1;

        			k=1;

        			System.arraycopy(recipient,1,data[triads][k],1,ndata);

        			System.out.print(Arrays.toString(data[triads][k]));

        			System.out.print(" triad: "+triads);

        		}

        		filelength=filelength+1;

        		System.out.println(" K: "+k);

        	}

        	if (data[triads][k][2] == ntriads){totevent[triads]=k+1;System.out.println(" totevent: "+totevent[triads]);}

        }

triads=1;  

k=0;

while (triads<=ntriads){

	System.out.println("triad: "+triads+" k: "+k);

//      ARRAY ALLOCATIONS	

		int [][] cevent = new int [totevent[triads]+1][n+1];//current event

		int eventype=0;

		int [][] duration = new int [totevent[triads]+1][n+1];//previous event

		int [] cstatus = new int [n+1];//current status

		int [] ideventchange = new int [n+1];//index of last event change

        int [] onsetd = new int [n+1];

        int [] onsetcd = new int [n+1];//cumulative count of onsets per event type

        int [] onsetcc = new int [n+1];//cumulative duration of onsets per event type

        int onset = 0;

        int offset=0;

        int [] offsetd = new int [n+1];

        int indic = 0;

        int indicdyad1 = 0;

        int indicdyad2 = 0;

        int triad = 0;

        int [] posspair = new int [n+1];

        int [][] cs = new int [totevent[triads]+1][ns+1];

        int [] cp = new int [ns+1];

        int [] ts = new int [ns+1];

        int [] th = new int [ns+1];

        int [] td = new int [ns+1];

        //	INITIALISATION

        for (int counti = 0; counti<n+1; counti++){

        	cstatus[counti]=0;//all statuses are set to inactive

        	onsetcc[counti]=0;

        	onsetcd[counti]=0;

        }

        for (int ci = 0; ci<totevent[triads]+1; ci++){ 

        	for (int cj = 0; cj<n+1; cj++){

        	duration[ci][cj]=0;

        	cevent[ci][cj]=0;//current event set to 0

        	}

        	for (int cj = 0; cj<ns+1; cj++){

        		cs[ci][cj]=0;

        	}

        }     

        //COMPUTE STATISTICS     

        int counter = 0;

        for (nevent=1; nevent<totevent[triads]; nevent++){

        	k=k+1;

            counter++; System.out.println(counter);

            id=data[triads][nevent][3]; 

            time=data[triads][nevent][5];

            onset=0;

            offset=0;

            indic=0;

            indicdyad1=0;

            indicdyad2=0;

            eventype=0;

            triad=0;

            //set counters to 0

            for (int counti = 0; counti<n+1; counti++){

            	ideventchange[counti]=0; 

            	onsetd[counti]=0;

            	offsetd[counti]=0;

            }

            //current event and current status information

            for (int counti=1; counti<n+1;counti++){

            	if (id==counti){// if there is an event

            		cevent[nevent][counti]=1;//record this as an event

            		ideventchange[counti]=nevent;//if there is an event change, record the event number

            		if (cstatus[counti]==0){

            			onset=1; //if the status was inactive and there is an event, then the event is an onset

            			onsetd[counti]=1;//id of the onset

            			cstatus[counti]=1; //status becomes active

            			duration[nevent][counti]=data[triads][nevent+1][5]-data[triads][nevent][5];

            		}

            		else if (cstatus[counti]==1){//if status was active and there is another event, status becomes inactive, offset

            			cstatus[counti]=0;

            			offset=1; 

            			offsetd[counti]=1;

            			duration[nevent][counti]=0;

            		}

            	}

            	else {//if there is no event for this particular dyad

            		cevent[nevent][counti]=0;//event is 0

            		if (cstatus[counti]==1){duration[nevent][counti]=data[triads][nevent+1][5]-data[triads][nevent][5];}

            	}

            }

            if (k > 1) {//we remove the first event of the dataset

            	//compute event type and indicator variable

            	//dyads

            	if (cstatus[1]==1 && cstatus[2]==0 && cstatus[3]==0){eventype=1;indic=1;}

            	if (cstatus[2]==1 && cstatus[1]==0 && cstatus[3]==0){eventype=1;indic=2;}

            	if (cstatus[3]==1 && cstatus[1]==0 && cstatus[2]==0){eventype=1;indic=3;}

            	//twopaths

            	if (cstatus[1]==1 && cstatus[2]==1 && cstatus[3]==0){eventype=2;indicdyad1=2; indicdyad2=1;}

            	if (cstatus[1]==1 && cstatus[2]==0 && cstatus[3]==1){eventype=2;indicdyad1=3; indicdyad2=1;}

            	

            	if (cstatus[2]==1 && cstatus[1]==1 && cstatus[3]==0){eventype=2;indicdyad1=1;indicdyad2=3;}

            	if (cstatus[2]==1 && cstatus[1]==0 && cstatus[3]==1){eventype=2;indicdyad1=3;indicdyad2=2;}

            	

            	if (cstatus[3]==1 && cstatus[1]==1 && cstatus[2]==0){eventype=2;indicdyad1=1;indicdyad2=3;}

            	if (cstatus[3]==1 && cstatus[1]==0 && cstatus[2]==1){eventype=2;indicdyad1=2;indicdyad2=3;}

            	//triads

            	if (cstatus[1]==1 && cstatus[2]==1 && cstatus[3]==1){eventype=3;}

            	if (cstatus[2]==1 && cstatus[1]==1 && cstatus[3]==1){eventype=3;}

            	if (cstatus[3]==1 && cstatus[1]==1 && cstatus[2]==1){eventype=3;}

            	

            	//calculate current statistic

            	//dyads frequency 

            	if (cevent[nevent][1]==1 && cstatus[1]==1){cs[nevent][1]=1; onsetcc[1]=onsetcc[1]+1;}

            	if (cevent[nevent][2]==1 && cstatus[2]==1){cs[nevent][2]=1; onsetcc[1]=onsetcc[1]+1;}

            	if (cevent[nevent][3]==1 && cstatus[3]==1){cs[nevent][3]=1; onsetcc[1]=onsetcc[1]+1;}

            	//duration

            	if (cstatus[1]==1){cs[nevent][4]=duration[nevent][1]; onsetcd[1]=onsetcd[1]+cs[nevent][4];}

            	if (cstatus[2]==1){cs[nevent][5]=duration[nevent][2]; onsetcd[1]=onsetcd[1]+cs[nevent][5];}

            	if (cstatus[3]==1){cs[nevent][6]=duration[nevent][3]; onsetcd[1]=onsetcd[1]+cs[nevent][6];}     

            	

            	//twopaths frequency

            	if (cstatus[1]==1 & cstatus[2]==1 & (cevent[nevent][1]==1 | cevent[nevent][2]==1)){cs[nevent][7]=1; onsetcc[2]=onsetcc[2]+1;}

            	if (cstatus[1]==1 & cstatus[3]==1 & (cevent[nevent][1]==1 | cevent[nevent][3]==1)){cs[nevent][8]=1; onsetcc[2]=onsetcc[2]+1;}

            	if (cstatus[2]==1 & cstatus[3]==1 & (cevent[nevent][2]==1 | cevent[nevent][3]==1)){cs[nevent][9]=1; onsetcc[2]=onsetcc[2]+1;}

            	//twopaths duration

            	if (cstatus[1]==1 & cstatus[2]==1){cs[nevent][10]=Math.min(duration[nevent][1],duration[nevent][2]); onsetcd[2]=onsetcd[2]+cs[nevent][10];}

            	if (cstatus[1]==1 & cstatus[3]==1){cs[nevent][11]=Math.min(duration[nevent][1],duration[nevent][3]); onsetcd[2]=onsetcd[2]+cs[nevent][11];}

            	if (cstatus[2]==1 & cstatus[3]==1){cs[nevent][12]=Math.min(duration[nevent][2],duration[nevent][3]); onsetcd[2]=onsetcd[2]+cs[nevent][12];}

            	

            	//triangle frequency

            	if (cstatus[1]==1 & cstatus[2]==1 & cstatus[3]==1){cs[nevent][13]=1;}

            	//triangle duration

            	if (cstatus[1]==1 & cstatus[2]==1 & cstatus[3]==1){cs[nevent][14]=Math.min(duration[nevent][1],Math.min(duration[nevent][2],duration[nevent][3]));}

            	

            	//initialisation of cumulative and threshold statistics

            	for (int counti=1; counti<ns+1; counti++){cp[counti]=0;ts[counti]=0;th[counti]=0;td[counti]=0;}

            	

            	//compute cumulative statistics

            	//look at all past events (excluding the current one)

            	int nevent1=nevent-1;

            	for (ie=1; ie<nevent1+1; ie++){	

            		for (int counti=1; counti<ns+1; counti++){

            			//cumulative

            			cp[counti]=cp[counti]+cs[ie][counti];

            			//THRESHOLD - 10min = 600secs

            			if ((time-data[triads][ie][5]) <= 600){ts[counti]=ts[counti]+cs[ie][counti];}

            			//THRESHOLD - 1 hour = 3600 secs

            			if ((time-data[triads][ie][5]) <= 3600){th[counti]=th[counti]+cs[ie][counti];}

            			//THRESHOLD - 24 hours = 86400 secs

            			if ((time-data[triads][ie][5]) <= 86400){td[counti]=td[counti]+cs[ie][counti];}

            		}

            	}

            	// WRITE CUMULATIVE AND THRESHOLD STATISTICS VECTORS

            	for (int count=1; count<n+1; count++){

            		if ((eventype == 0 & cevent[nevent][count]==1) | (eventype == 1 & (onset==1 | (offset==1 & (id == count | cstatus[count]==1)))) | (eventype == 2 & (onset==1 & (id == count | cstatus[count] != 1)) | (eventype==2 & offset==1)) | (eventype == 3 & id == count)){

            			if(count==1){posspair[1]=1; posspair[2]=1;posspair[3]=0;}

            			if(count==2){posspair[1]=1; posspair[2]=0;posspair[3]=1;}

            			if(count==3){posspair[1]=0; posspair[2]=1;posspair[3]=1;}

            			remstats.write(k+","+triads+","+nevent+","+onset+","+posspair[1]+","+posspair[2]+","+posspair[3]+","+count+","+eventype+","+onsetd[count]+","+onsetcc[1]+","+onsetcc[2]+","+onsetcc[3]+","+onsetcd[1]+","+onsetcd[2]+","+onsetcd[3]+","+indic+","+indicdyad1+","+indicdyad2+","+offset+","+offsetd[count]+","+cevent[nevent-1][1]+","+cevent[nevent-1][2]+","+cevent[nevent-1][3]+","+cevent[nevent][count]+","+cstatus[1]+","+cstatus[2]+","+cstatus[3]+",");

            			for (int counti=1; counti<=ns; counti++){remstats.write(cp[counti]+",");}

            			for (int counti=1; counti<=ns; counti++){remstats.write(ts[counti]+",");}

            			for (int counti=1; counti<=ns; counti++){remstats.write(th[counti]+",");}

            			for (int counti=1; counti<=ns; counti++){remstats.write(td[counti]+",");}

            			remstats.write(""+time);

            			remstats.newLine();

            		}

            	}                 	

            }           

        }

    triads=triads+1;

	}

}

finally {try {if (evts!= null) {events.close();}}catch (IOException ex) {ex.printStackTrace();}}remstats.close();}catch (Exception e) {System.out.println("Error � " + e.toString());}}}
