# Supplementary material for: Time is of the essence: an application of a relational event model for animal social networks
Source: Behav Ecol Sociobiol. 2015 Mar 24;69(5):841–55. doi: 10.1007/s00265-015-1883-3 (PMC4405283; doi:10.1007/s00265-015-1883-3)
Supplement: Supplementary file 2 — (TXT 11 kb) [file 265_2015_1883_MOESM2_ESM.txt]

Time is of the essence: An application of a relational event model for animal social networks
Behavioural Ecology and Sociobiology
K.P. Patison*(a1), E. Quintane (b), D.L. Swain (a1), G. Robins (c) and P. Pattison (c)
a CSIRO Livestock Industries, JM Rendel Laboratory, Ibis Avenue, North Rockhampton Queensland 4701, Australia
b School of Management, The University of Los Andes, Bogota, Colombia
c The Melbourne School of Psychological Sciences, The University of Melbourne, Victoria 3010, Australia
1 Present address: CQUniversity, Central Queensland Innovation and Research Precinct, Ibis Avenue, North Rockhampton Queensland 4701, Australia

* Corresponding author: k.patison@cqu.edu.au


//This program was developed by Pip Pattison and Eric Quintane. Copyright (C) 2013 Eric Quintane (eric@quintane.net) - Unpublished work - All Rights Reserved
//This program is free software: you can redistribute it and/or modify it under the terms of the GNU General Public License as //published by the Free Software Foundation, either version 3 of the License, or (at your option) any later version.
//This program is distributed in the hope that it will be useful, but WITHOUT ANY WARRANTY; without even the implied warranty of //MERCHANTABILITY or FITNESS FOR A PARTICULAR PURPOSE. See the GNU General Public License for more details.
//You should have received a copy of the GNU General Public License along with this program. If not, see //<http://www.gnu.org/licenses/>.

data list file='output-day1.txt' free
	/event, triadid, triadevent, onset, A1, A2, A3, Possible_Pair, EventType, onset_dyad, onset_count_1, onset_count_2, onset_count_3, onset_dur_1, onset_dur_2, onset_dur_3, Dyad, Prior2path, Add2path, Offset, offset_dyad, PastEvent1, PastEvent2, PastEvent3, CurrentEvent, cstatus1, cstatus, cstatus3, Dyadfreq1, Dyadfreq2, Dyadfreq3, Dyaddur1, Dyaddur2, Dyaddur3, TwoPath1, TwoPath2, TwoPath3, TwoPathDur1, TwoPathDur2, TwoPathDur3, Triad, TriadDur, df1_10m, df2_10m, df3_10m, dd1_10m, dd2_10m, dd3_10m, tp1_10m, tp2_10m, tp3_10m, tpd1_10m, tpd2_10m, tpd3_10m, triad_10m, triadd_10m, df1_1h, df2_1h, df3_1h, dd1_1h, dd2_1h, dd3_1h, tp1_1h, tp2_1h, tp3_1h, tpd1_1h, tpd2_1h, tpd3_1h, triad_1h, triadd_1h, df1_24h, df2_24h, df3_24h, dd1_24h, dd2_24h, dd3_24h, tp1_24h, tp2_24h, tp3_24h, tpd1_24h, tpd2_24h, tpd3_24h, triad_24h, triadd_24h, time.

descriptives variables=all.

CROSSTABS
  /TABLES=CurrentEvent BY EventType
  /FORMAT=AVALUE TABLES
  /CELLS=COUNT
  /COUNT ROUND CELL.
*compute proportional measures - from beginning of project.
compute cp1=Dyadfreq1/(onset_count_1-1+.0001).
compute cp2=Dyadfreq2/(onset_count_1-1+.0001).
compute cp3=Dyadfreq3/(onset_count_1-1+.0001).
compute cp4=Dyaddur1/(onset_dur_1+.0001).
compute cp5=Dyaddur2/(onset_dur_1+.0001).
compute cp6=Dyaddur3/(onset_dur_1+.0001).
*compute cp7=Twopath1/(onset_count_2-1+.0001).
*compute cp8=Twopath2/(onset_count_2-1+.0001).
*compute cp9=Twopath3/(onset_count_2-1+.0001).
*compute cp10=TwopathDur1/(onset_dur_2+.0001).
*compute cp11=TwopathDur2/(onset_dur_2+.0001).
*compute cp12=TwopathDur3/(onset_dur_2+.0001).
*compute cp13=Triad/(onset_count_3-1+.0001).
*compute cp14=TriadDur/(onset_dur_3+.0001).

do if (Possible_pair eq 1).
.	compute DFP=cp1.
else if (Possible_pair eq 2).
.	compute DFP=cp2.
else if (Possible_pair eq 3).
.	compute DFP=cp3.
end if.

do if (Possible_pair eq 1).
.	compute DDP=cp4.
else if (Possible_pair eq 2).
.	compute DDP=cp5.
else if (Possible_pair eq 3).
.	compute DDP=cp6.
end if.
*compute two paths and triads.
do if (Possible_pair eq 1).
.	compute TPP=(Twopath1+Twopath2)/(twopath1+twopath2+twopath3+0.0001).
else if (Possible_pair eq 2).
.	compute TPP=(Twopath1+Twopath3)/(twopath1+twopath2+twopath3+0.0001).
else if (Possible_pair eq 3).
.	compute TPP=(Twopath2+Twopath3)/(twopath1+twopath2+twopath3+0.0001).
end if.
do if (Possible_pair eq 1).
.	compute TPD=(Twopathdur1+Twopathdur2)/(twopathdur1+twopathdur2+twopathdur3+0.0001).
else if (Possible_pair eq 2).
.	compute TPD=(Twopathdur1+Twopathdur3)/(twopathdur1+twopathdur2+twopathdur3+0.0001).
else if (Possible_pair eq 3).
.	compute TPD=(Twopathdur2+Twopathdur3)/(twopathdur1+twopathdur2+twopathdur3+0.0001).
end if.

do if ((Prior2Path eq 1 and Possible_pair eq 2) or (Prior2Path eq 2 and Possible_pair eq 1)). 
*if the event that we are trying to predict includes dyads 12 with the addition of possible pair 13, therefore individual 1 is a central actor.
.	compute TPP_1=(Twopath1)/(twopath1+twopath2+twopath3+0.0001).
.	compute TPP_2=0.
.	compute TPP_3=0.
*two path that included dyads 12 and 13 with 1 as a central individual in other words, we are predicting whether a central individual is due to centrality.
else if ((Prior2Path eq 1 and Possible_pair eq 3)  or (Prior2Path eq 3 and Possible_pair eq 1)).
*if the event that we are trying to predict includes dyads 12 with the addition of possible pair 23, therefore individual 2 is a central actor.
.	compute TPP_2=(Twopath2)/(twopath1+twopath2+twopath3+0.0001).
.	compute TPP_1=0.
.	compute TPP_3=0.
*two path that included dyads 12 and 23 with 2 as a central individual.
else if ((Prior2Path eq 2 and Possible_pair eq 3) or (Prior2Path eq 3 and Possible_pair eq 2)).
*if the event that we are trying to predict includes dyads 13 with the addition of possible pair 23, therefore individual 3 is a central actor.
.	compute TPP_3=(Twopath3)/(twopath1+twopath2+twopath3+0.0001).
.	compute TPP_2=0.
.	compute TPP_1=0.
*two path that included dyads 12 and 23 with 2 as a central individual.
end if.
*same for duration.
do if ((Prior2Path eq 1 and Possible_pair eq 2) or (Prior2Path eq 2 and Possible_pair eq 1)).
.	compute TPD_1=(Twopathdur1)/(twopathdur1+twopathdur2+twopathdur3+0.0001).
.	compute TPD_2=0.
.	compute TPD_3=0.
else if ((Prior2Path eq 1 and Possible_pair eq 3) or (Prior2Path eq 3 and Possible_pair eq 1)).
.	compute TPD_2=(Twopathdur2)/(twopathdur1+twopathdur2+twopathdur3+0.0001).
.	compute TPD_1=0.
.	compute TPD_3=0.
else if ((Prior2Path eq 2 and Possible_pair eq 3) or (Prior2Path eq 3 and Possible_pair eq 2)).
.	compute TPD_3=(Twopathdur3)/(twopathdur1+twopathdur2+twopathdur3+0.0001).
.	compute TPD_2=0.
.	compute TPD_1=0.
end if.

Compute TRD=3*TriadDur/(twopathdur1+twopathdur2+twopathdur3+0.0001).
Compute TRF=3*Triad/(twopath1+twopath2+twopath3+0.0001).
*compute proportional measures - for the last hour.
compute thp1=df1_1h/(onset_count_1-1+.0001).
compute thp2=df2_1h/(onset_count_1-1+.0001).
compute thp3=df3_1h/(onset_count_1-1+.0001).
compute thp4=dd1_1h/(onset_dur_1+.0001).
compute thp5=dd2_1h/(onset_dur_1+.0001).
compute thp6=dd3_1h/(onset_dur_1+.0001).
*compute thp7=tp1_1h/(onset_count_2-1+.0001).
*compute thp8=tp2_1h/(onset_count_2-1+.0001).
*compute thp9=tp3_1h/(onset_count_2-1+.0001).
*compute thp10=tpd1_1h/(onset_dur_2+.0001).
*compute thp11=tpd2_1h/(onset_dur_2+.0001).
*compute thp12=tpd3_1h/(onset_dur_2+.0001).
*compute thp13=triad_1h/(onset_count_3-1+.0001).
*compute thp14=triadd_1h/(onset_dur_3+.0001).
do if (Possible_pair eq 1).
.	compute DFP_1h=thp1.
else if (Possible_pair eq 2).
.	compute DFP_1h=thp2.
else if (Possible_pair eq 3).
.	compute DFP_1h=thp3.
end if.

do if (Possible_pair eq 1).
.	compute DDP_1h=thp4.
else if (Possible_pair eq 2).
.	compute DDP_1h=thp5.
else if (Possible_pair eq 3).
.	compute DDP_1h=thp6.
end if.

do if (Possible_pair eq 1).
.	compute TPP_1h=(tp1_1h+tp2_1h)/(tp1_1h+tp2_1h+tp3_1h+0.0001).
else if (Possible_pair eq 2).
.	compute TPP_1h=(tp1_1h+tp3_1h)/(tp1_1h+tp2_1h+tp3_1h+0.0001).
else if (Possible_pair eq 3).
.	compute TPP_1h=(tp2_1h+tp3_1h)/(tp1_1h+tp2_1h+tp3_1h+0.0001).
end if.

do if (Possible_pair eq 1).
.	compute TPD_1h=(tpd1_1h+tpd2_1h)/(tpd1_1h+tpd2_1h+tpd3_1h+0.0001).
else if (Possible_pair eq 2).
.	compute TPD_1h=(tpd1_1h+tpd3_1h)/(tpd1_1h+tpd2_1h+tpd3_1h+0.0001).
else if (Possible_pair eq 3).
.	compute TPD_1h=(tpd2_1h+tpd3_1h)/(tpd1_1h+tpd2_1h+tpd3_1h+0.0001).
end if.

do if ((Prior2Path eq 1 and Possible_pair eq 2) or (Prior2Path eq 2 and Possible_pair eq 1)).
.	compute TPP_1_1h=(tp1_1h)/(tp1_1h+tp2_1h+tp3_1h+0.0001).
.	compute TPP_2_1h=0.
.	compute TPP_3_1h=0.
else if ((Prior2Path eq 1 and Possible_pair eq 3)  or (Prior2Path eq 3 and Possible_pair eq 1)).
.	compute TPP_2_1h=(tp2_1h)/(tp1_1h+tp2_1h+tp3_1h+0.0001).
.	compute TPP_1_1h=0.
.	compute TPP_3_1h=0.
else if ((Prior2Path eq 2 and Possible_pair eq 3) or (Prior2Path eq 3 and Possible_pair eq 2)).
.	compute TPP_3_1h=(tp3_1h)/(tp1_1h+tp2_1h+tp3_1h+0.0001).
.	compute TPP_2_1h=0.
.	compute TPP_1_1h=0.
end if.
*same for duration.
do if ((Prior2Path eq 1 and Possible_pair eq 2) or (Prior2Path eq 2 and Possible_pair eq 1)).
.	compute TPD_1_1h=(tpd1_1h)/(tpd1_1h+tpd2_1h+tpd3_1h+0.0001).
.	compute TPD_2_1h=0.
.	compute TPD_3_1h=0.
else if ((Prior2Path eq 1 and Possible_pair eq 3) or (Prior2Path eq 3 and Possible_pair eq 1)).
.	compute TPD_2_1h=(tpd2_1h)/(tpd1_1h+tpd2_1h+tpd3_1h+0.0001).
.	compute TPD_1_1h=0.
.	compute TPD_3_1h=0.
else if ((Prior2Path eq 2 and Possible_pair eq 3) or (Prior2Path eq 3 and Possible_pair eq 2)).
.	compute TPD_3_1h=(tpd3_1h)/(tpd1_1h+tpd2_1h+tpd3_1h+0.0001).
.	compute TPD_2_1h=0.
.	compute TPD_1_1h=0.
end if.

Compute TRD_1h=3*triadd_1h/(tpd1_1h+tpd2_1h+tpd3_1h+0.0001).
Compute TRF_1h=3*triad_1h/(tp1_1h+tp2_1h+tp3_1h+0.0001).

compute timev=2-CurrentEvent.
execute.


USE ALL.
COMPUTE filter_1=(onset eq 1 and EventType eq 1).
VALUE LABELS filter_1 0 'Not Selected' 1 'Selected'.
FILTER BY filter_1.
EXECUTE.
*select if (onset eq 1 and EventType eq 1).

*Socio Temporal Model Duration.
COXREG
  timev  /STATUS=CurrentEvent(1)  /STRATA=event
 	/METHOD=ENTER a3 DDP_1h DDP TPD_1h TPD
  	/PRINT=CI(95) summary CORR
  	/CRITERIA=PIN(.05) POUT(.10) ITERATE(50).

*Socio Temporal Model Frequency.
COXREG
  timev  /STATUS=CurrentEvent(1)  /STRATA=event
 	/METHOD=ENTER a3 DFP_1h DFP TPP_1h TPP
  	/PRINT=CI(95) summary CORR
  	/CRITERIA=PIN(.05) POUT(.10) ITERATE(50).

USE ALL.
COMPUTE filter_2=(onset eq 1 and EventType eq 2).
VALUE LABELS filter_2 0 'Not Selected' 1 'Selected'.
FILTER BY filter_2.
EXECUTE.
*select if (onset eq 1 and EventType eq 2).

*Socio Temporal Model Duration.
COXREG
  timev  /STATUS=CurrentEvent(1)  /STRATA=event
 	/METHOD=ENTER a3 DDP_1h DDP TPD_1h TPD
  	/PRINT=CI(95) summary CORR
  	/CRITERIA=PIN(.05) POUT(.10) ITERATE(50).

*Socio Temporal Model Frequency.
COXREG
  timev  /STATUS=CurrentEvent(1)  /STRATA=event
 	/METHOD=ENTER a3 DFP_1h DFP TPP_1h TPP 
  	/PRINT=CI(95) summary CORR
  	/CRITERIA=PIN(.05) POUT(.10) ITERATE(50).


*Simpler models.
USE ALL.
COMPUTE filter_1=(onset eq 1 and EventType eq 1).
VALUE LABELS filter_1 0 'Not Selected' 1 'Selected'.
FILTER BY filter_1.
EXECUTE.
*Socio Temporal Model Duration.
COXREG
  timev  /STATUS=CurrentEvent(1)  /STRATA=event
 	/METHOD=ENTER a3 DDP_1h DDP
  	/PRINT=CI(95) summary CORR
  	/CRITERIA=PIN(.05) POUT(.10) ITERATE(50).

*Socio Temporal Model Frequency.
COXREG
  timev  /STATUS=CurrentEvent(1)  /STRATA=event
 	/METHOD=ENTER a3 DFP_1h DFP
  	/PRINT=CI(95) summary CORR
  	/CRITERIA=PIN(.05) POUT(.10) ITERATE(50).

USE ALL.
COMPUTE filter_2=(onset eq 1 and EventType eq 2).
VALUE LABELS filter_2 0 'Not Selected' 1 'Selected'.
FILTER BY filter_2.
EXECUTE.
*Socio Temporal Model Duration.
COXREG
  timev  /STATUS=CurrentEvent(1)  /STRATA=event
 	/METHOD=ENTER a3 DDP_1h DDP
  	/PRINT=CI(95) summary CORR
  	/CRITERIA=PIN(.05) POUT(.10) ITERATE(50).

*Socio Temporal Model Frequency.
COXREG
  timev  /STATUS=CurrentEvent(1)  /STRATA=event
 	/METHOD=ENTER a3 DFP_1h DFP
  	/PRINT=CI(95) summary CORR
  	/CRITERIA=PIN(.05) POUT(.10) ITERATE(50).
